# Supplementary material for: Persistence and Recovery of Polystyrene and Polymethyl Methacrylate Microplastic Toxicity on Diatoms
Source: Toxics. 2025 May 6;13(5):376. doi: 10.3390/toxics13050376 (PMC12115889; doi:10.3390/toxics13050376)
Supplement: Supplementary file 1 [file toxics-13-00376-s001.zip]

Archive with 1 entries (1 files):
- toxics-3575452-supplementary.pdf
